# Supplementary material for: Characterization of the oxidative stress stimulon and PerR regulon of Campylobacter jejuni
Source: BMC Genomics. 2009 Oct 18;10:481. doi: 10.1186/1471-2164-10-481 (PMC2772861; doi:10.1186/1471-2164-10-481)
Supplement: Additional file 2 — Fur regulated genes. The data provided represent the log in base 2 of the ratio of the treated cells, perR mutant or fur mutant to the reference cells. [file 1471-2164-10-481-S2.XLS]

## Sheet: Sheet1
Supplementary Table 2: Fur regulated genes
The values correspond to the log in base 2 of the ratio of the treated cells, perR mutant or fur mutant to the reference cells.
Lab_0	CHP	MND	H2O2	H2O2+Fe	PerR+Fe	PerR	PerR+Fe+H2O2	PerR+H2O2	Fur	Fur+Fe
acs	0.457535	0.445818	0.200349	-0.063965	0.353748	0.213898	0.347032	0.643533	-0.0138533	1.45
aroC	-1.03213	-0.471118	-1.07605	0.187937	0.154407	1.22548	-0.059535	1.93396	-0.163392	3.12
arsB	0.70014	0.601667	0.167753	0.243243	-0.18802	0.086976	-0.36794	-0.190715	-2.641	0.561
ceuB	0.216716	0.11594	-0.00451	-0.10104	NA	0.411542	NA	-0.35121	-0.15539	2.16
ceuC	0.121368	-0.140616	-0.254602	-0.06391	NA	2.19999	NA	NA	0.25794	1.83
cfrA	-0.329483	0.340972	-0.386919	0.593445	-0.23267	0.877065	-0.178878	0.939523	-0.269997	1.83
chuA	-0.61308	0.0250583	-0.317632	0.124727	-0.0137617	2.14954	0.115558	2.27634	-0.374025	5.64
chuB	-0.881458	-0.401315	-1.36479	0.382568	-0.0121617	1.4311	-0.731913	0.97048	0.380378	5.66
chuC	-1.10848	-0.90667	-1.58558	0.485807	0.4746	1.60231	-0.174758	1.51655	0.166663	4.15
chuD	-0.838558	-0.209507	-0.852374	0.694004	0.473177	1.14869	0.0526083	-1.02899	-0.0601733	4.54
Cj0011c	0.583972	0.66978	0.496194	0.314092	0.913804	0.165595	0.596012	-0.279832	0.928924	-2.28
Cj0012c	0.494628	0.77694	0.52961	-0.139903	1.43001	0.582048	0.911853	0.0474783	1.29667	-3.01
Cj0073c	0.24973	0.0978317	0.678897	-0.694203	0.353448	-1.18779	0.359397	-0.328447	0.0501233	-0.651
Cj0156c	0.1692	0.024405	0.194268	0.086545	-0.11903	-0.0364233	0.231703	0.199973	NA	1.24
Cj0173c	-0.484718	-0.113257	-0.831342	0.0673083	0.25491	0.21514	-0.201743	-0.303715	0.015314	1.63
Cj0174c	-0.061795	0.13157	-0.592957	0.270102	0.06111	0.736878	-0.14521	-0.670947	0.126237	1.87
Cj0175c	-0.0273417	0.16372	-0.24371	0.622527	0.11674	1.007	-0.052445	1.27357	0.0332067	4.39
Cj0177	-0.235185	0.00364	-0.606199	0.13568	-0.142832	1.29323	-0.466203	0.823198	-0.02364	2.58
Cj0264c	0.049655	0.308647	0.439884	-0.29993	0.294468	0.183332	0.568888	0.542553	-1.239	-0.983
Cj0265c	-0.114325	0.605703	0.455771	-0.331775	0.31937	0.231902	0.50375	0.13218	-1.46684	-1.16
Cj0358	0.237928	1.02085	0.284578	-0.836985	0.432928	-0.263888	0.437168	0.271198	-0.654848	-0.778
Cj0403	-0.114352	-0.410712	-0.0830344	-0.426552	-0.30554	-0.95987	-0.08064	-0.191205	-0.760623	-1.35
Cj0414	0.262863	1.18462	0.38618	-0.04756	0.208758	0.180255	0.229005	-0.11524	-1.54859	-1.07
Cj0415	0.245	0.59232	0.157412	-0.209205	0.150128	-0.03858	0.375493	-0.592335	-1.04815	-0.917
Cj0428	0.0496617	0.271822	0.0406789	-0.291022	2.12179	1.6299	2.15578	1.576	-0.683077	-0.617
Cj0569	0.27233	0.45287	0.0928533	-0.239582	-0.16145	0.141255	-0.00825667	-0.0105533	-0.73221	-1.23
Cj0634	-0.406838	-0.411833	-0.17206	-0.0510417	-0.31249	-0.118428	-0.571087	-0.06973	1.42089	0.914
Cj0770c	-0.350708	-0.00740667	0.175037	-0.088965	0.0505317	0.201185	0.128322	0.620413	-1.64949	-0.358
Cj0818	-0.059975	0.201272	-0.566392	0.0575425	0.146638	1.528	0.04628	0.851352	0.159802	3.98
Cj0947c	-0.297588	-0.296708	-0.452456	-0.11293	-0.172147	-0.120745	-0.138982	-0.116362	1.07023	0.373
Cj0948c	-0.473185	-0.262904	-0.392547	-0.62387	0.02066	-0.223628	0.166128	0.0336367	1.88085	0.975
Cj0949c	-0.323183	-0.383208	-0.347481	-0.551788	-0.145397	-0.337765	0.045794	-0.181095	1.79047	0.687
Cj1024c	-0.100085	-0.244518	-0.25242	0.06333	1.13297	1.29245	1.25252	0.825097	-0.642558	-0.217
Cj1293	0.320067	0.538655	0.0222722	-0.177957	2.2698	2.53022	2.67659	2.48965	-0.694448	-0.116
Cj1340c	-0.74719	-0.190603	-0.439313	-0.107248	-0.707712	-0.814075	-0.63765	-0.94632	1.50383	0.538
Cj1341c	-0.461925	-0.143687	-0.465533	-0.234428	-0.703723	-0.938502	-0.646815	-0.780815	1.33713	0.646
Cj1342c	-0.541958	-0.395837	-0.140121	-0.17554	-0.85644	-0.878978	-0.68716	-0.35845	1.02527	0.778
Cj1343c	-0.144972	-0.145275	0.00026	0.227102	0.13868	0.212757	0.14395	0.13006	1.72965	1.31
Cj1345c	0.177483	0.560163	0.101917	0.185022	-0.605422	-0.647493	-0.712505	-0.647092	1.22561	0.547
Cj1356c	0.611878	0.98591	0.244168	-0.542183	0.372938	-0.242987	0.718188	-0.0702133	3.91949	1.03
Cj1370	0.07329	0.234692	0.492099	0.130792	0.328257	0.339123	0.118495	0.53339	-1.12744	-0.855
Cj1372	-0.308955	-0.315785	0.286427	0.129617	-0.115113	0.0295033	0.147978	-0.0441967	NA	-1.01
Cj1375	-0.152017	0.245125	-0.0222789	-0.131342	-0.117973	-0.11657	-0.00471833	-0.32742	1.00869	0.442
Cj1377c	-0.44755	0.074845	-0.418384	0.0152933	-0.154562	0.465955	-0.0684333	-0.0317683	-0.00379167	2.19
Cj1383c	-0.819193	-0.948588	-0.919577	0.470455	-0.453066	0.61025	-0.412082	-0.349092	0.300348	8.04
Cj1384c	-0.167445	0.11756	-0.255159	0.409087	0.233113	1.60837	0.159613	0.408633	0.08434	4.6
Cj1582c	-0.531945	0.221165	-0.103674	0.0503883	-0.0435775	0.160097	-0.0816533	NA	0.60377	1.24
Cj1613c	0.0712583	0.136758	0.134764	0.2512	-0.47326	1.07786	-0.187135	0.805468	-0.229857	3.75
Cj1650	-0.187123	-0.218142	0.0942311	0.28078	0.420253	0.274874	0.447483	0.365207	-1.07272	-0.534
Cj1658	-0.19049	-0.103863	-0.248033	0.40564	0.597627	1.39976	0.410275	1.19462	-0.67036	2.82
Cj1661	0.139998	-0.178308	0.08017	0.53534	0.512837	1.35453	0.25336	-0.52328	-0.271328	2.2
Cj1663	-0.420795	-0.305602	0.0674889	0.711325	0.28228	0.683688	0.12052	0.525152	-0.026978	1.64
Cj1664	0.211538	0.250435	0.258078	0.403303	0.21844	1.06591	0.15971	0.213313	0.04208	1.22
exbB1	-0.181062	-0.180137	-0.957227	-0.01484	-0.535817	0.970162	-0.431263	-0.782247	0.0795117	3.84
exbB2	0.104685	0.133882	-0.0727722	0.350568	0.373642	2.1447	0.0895267	1.6848	-0.0739433	4.27
exbD1	0.0349967	0.0356367	-0.557093	0.284807	0.299347	1.79064	0.496163	0.540163	0.65706	3.69
exbD2	-0.350408	-0.854972	0.03612	0.40448	0.243503	1.95779	0.16355	0.94186	-0.208476	2.05
fdxA	0.430852	0.303406	0.176934	-0.378877	0.04031	0.43523	0.175937	0.47309	2.25466	0.597
flaD	-0.335953	-0.439725	0.0992956	0.02802	2.73807	2.76254	2.94927	3.27122	-1.18344	-0.648
fldA	-0.0152233	-0.354852	-0.244821	-0.340877	-0.316173	-0.217613	-0.12052	-0.200878	0.0819717	1
flgB	0.076625	0.236985	-0.134796	0.0767633	1.83722	2.18002	1.97402	2.01578	-0.770002	-0.105
FlgD	0.499405	-0.135506	0.453467	0.144535	3.71495	3.64399	4.04388	3.17076	-0.883887	-0.342
FlgE	-0.014675	-0.377772	0.105364	-0.014965	2.8851	2.97101	3.14526	2.09791	-0.877215	-0.895
FlgE2	-0.52133	-0.350765	-0.195276	-0.599692	3.15248	2.92244	3.52832	2.68314	-1.0483	-0.959
flgG	0.131835	-0.170203	-0.16007	-0.224898	2.90056	2.75981	2.88327	2.44087	-0.642865	-0.313
flgG2	0.082685	0.267622	-0.185033	-0.190615	3.2884	2.92789	3.32626	2.5572	-1.02624	-0.504
flgH	-0.0820067	0.150148	-0.146621	-0.07921	4.25735	3.68637	4.51823	5.34339	-1.07205	-0.0626
flgI	0.0671	0.22909	-0.0542671	-0.144925	3.87105	3.43315	4.29791	4.63781	-1.0474	-0.343
fliP	-0.289357	-0.618593	-0.509691	0.163705	-0.237083	0.606668	-0.283465	0.465822	0.127478	1.08
fur	-0.243547	-0.815267	-0.222557	-0.122405	-0.253717	-0.023365	-0.36847	-0.239633	-4.14236	-4.2
murE	-0.442908	-0.236828	-0.270024	-0.09917	0.218275	0.324895	-0.07776	-0.20327	0.072635	1.5
p19	-0.0570883	-0.235855	-0.0890078	0.618148	0.596232	1.31892	0.455097	1.17914	-0.154873	1.8
ribD	0.0545217	-0.23547	-0.129361	-0.26068	-0.443437	-0.136098	-0.372867	0.145968	1.09346	-0.561
sdhA	0.178048	0.554578	0.0795967	-0.98435	-0.311102	-0.914855	-0.0958267	-0.332007	1.17203	-0.257
tonB1	-0.458737	-0.334022	-0.713586	-0.117595	-0.325344	0.0461167	-0.26844	0.191285	0.18536	1.57
tonB3	-0.112732	0.381278	-0.0510771	0.214583	-0.163583	1.24576	0.12444	-0.0466103	0.086435	4.28
trxB	-0.130022	-0.005955	-0.294213	1.18793	1.01655	1.45411	0.350655	0.763713	0.076535	1.88
uvrC	-0.661678	-1.10692	-0.427635	0.60053	NA	0.0589867	NA	NA	0.069795	-1.98
