# Supplementary material for: Characterization of the oxidative stress stimulon and PerR regulon of Campylobacter jejuni
Source: BMC Genomics. 2009 Oct 18;10:481. doi: 10.1186/1471-2164-10-481 (PMC2772861; doi:10.1186/1471-2164-10-481)
Supplement: Additional file 3 — PerR regulated genes. The data provided represent the log in base 2 of the ratio of the treated cells, perR mutant or fur mutant to the reference cells. [file 1471-2164-10-481-S3.XLS]

## Sheet: Sheet1
Supplementary Table 3: PerR regulated genes
The values correspond to the log in base 2 of the ratio of the treated cells, perR mutant or fur mutant to the reference cells.
Lab_0	CHP	MND	H2O2	H2O2+Fe	PerR+Fe	PerR	PerR+Fe+H2O2	PerR+H2O2	Fur	Fur+Fe
accA	-0.820182	-1.31098	-0.610989	-0.385863	-0.373625	-1.21079	-0.522553	-0.736068	0.262823	-0.343
acs	0.457535	0.445818	0.200349	-0.063965	0.353748	0.213898	0.347032	0.643533	-0.0138533	1.45
ahpC	-0.0370267	0.037675	-0.202246	1.21085	0.734792	1.46224	0.204463	0.837735	-0.271488	0.098
aroC	-1.03213	-0.471118	-1.07605	0.187937	0.154407	1.22548	-0.059535	1.93396	-0.163392	3.12
asd	-0.0470483	0.0386317	-0.0985989	-0.0857117	1.46681	1.13939	1.376	0.781717	-0.48085	-0.338
ceuC	0.121368	-0.140616	-0.254602	-0.06391	NA	2.19999	NA	NA	0.25794	1.83
cfrA	-0.329483	0.340972	-0.386919	0.593445	-0.23267	0.877065	-0.178878	0.939523	-0.269997	1.83
cheA	-0.303963	-0.277558	-0.271554	-0.194503	-0.243188	-1.02329	-0.165495	-0.801033	0.38478	0.204
chuA	-0.61308	0.0250583	-0.317632	0.124727	-0.0137617	2.14954	0.115558	2.27634	-0.374025	5.64
chuB	-0.881458	-0.401315	-1.36479	0.382568	-0.0121617	1.4311	-0.731913	0.97048	0.380378	5.66
chuC	-1.10848	-0.90667	-1.58558	0.485807	0.4746	1.60231	-0.174758	1.51655	0.166663	4.15
chuD	-0.838558	-0.209507	-0.852374	0.694004	0.473177	1.14869	0.0526083	-1.02899	-0.0601733	4.54
Cj0011c	0.583972	0.66978	0.496194	0.314092	0.913804	0.165595	0.596012	-0.279832	0.928924	-2.28
Cj0012c	0.494628	0.77694	0.52961	-0.139903	1.43001	0.582048	0.911853	0.0474783	1.29667	-3.01
Cj0040	0.273292	0.154293	0.514877	0.102528	0.69194	0.834583	0.86683	1.04377	0.093735	-0.151
Cj0041	-0.385257	-0.743062	0.170718	-0.0292817	2.05236	2.14926	1.87477	1.50299	-0.596842	-0.517
Cj0044c	-0.49702	0.042815	0.201994	-0.170657	0.7427	0.538358	1.07157	0.82006	-0.160907	0.119
Cj0045c	-0.0261567	0.257365	0.509123	0.02401	0.643214	1.05236	1.00774	0.507257	-0.266803	0.114
Cj0073c	0.24973	0.0978317	0.678897	-0.694203	0.353448	-1.18779	0.359397	-0.328447	0.0501233	-0.651
Cj0091	-0.00639667	-0.00815667	0.166977	-0.196863	-0.597378	-1.01339	-0.453738	-0.824247	0.107015	-0.0714
Cj0148c	0.769687	0.590077	0.781663	0.646937	0.36924	0.893703	0.419815	1.02876	NA	NA
Cj0174c	-0.061795	0.13157	-0.592957	0.270102	0.06111	0.736878	-0.14521	-0.670947	0.126237	1.87
Cj0175c	-0.0273417	0.16372	-0.24371	0.622527	0.11674	1.007	-0.052445	1.27357	0.0332067	4.39
Cj0177	-0.235185	0.00364	-0.606199	0.13568	-0.142832	1.29323	-0.466203	0.823198	-0.02364	2.58
Cj0204	-0.0620783	-0.0119	-0.382546	0.111777	0.0597283	-0.266277	-0.253637	-1.90822	-0.0980883	0.264
Cj0253	1.1304	0.945337	0.631401	0.42535	0.413867	0.85786	0.304437	0.909337	-0.18221	-0.188
Cj0403	-0.114352	-0.410712	-0.0830344	-0.426552	-0.30554	-0.95987	-0.08064	-0.191205	-0.760623	-1.35
Cj0416	1.09629	1.17092	1.39393	1.17871	0.933303	1.54622	0.91107	0.893877	NA	NA
Cj0428	0.0496617	0.271822	0.0406789	-0.291022	2.12179	1.6299	2.15578	1.576	-0.683077	-0.617
Cj0494	0.43938	0.0635967	0.530608	0.185638	0.0889767	0.467776	-0.030595	1.1353	0.104615	0.115
Cj0554	1.02809	0.452283	0.514079	0.457397	0.18865	0.745193	0.237847	0.627877	-0.121925	-0.204
Cj0611c	-1.16085	-0.61864	-0.467272	0.108522	0.03825	-0.298342	-0.532018	-0.772348	0.158613	0.0809
Cj0701	-1.00641	-1.16128	-0.984332	-0.63384	-0.688835	-0.871865	-0.819335	-1.11433	0.349013	0.182
Cj0723c	0.214477	0.0715383	-0.290221	-0.197798	-0.32256	-0.237693	-0.059335	-1.47767	0.112005	0.025
Cj0770c	-0.350708	-0.00740667	0.175037	-0.088965	0.0505317	0.201185	0.128322	0.620413	-1.64949	-0.358
Cj0814	0.39813	0.340915	0.0581125	0.029775	-0.21181	1.16695	NA	0.66858	-0.07611	0.0326
Cj0818	-0.059975	0.201272	-0.566392	0.0575425	0.146638	1.528	0.04628	0.851352	0.159802	3.98
Cj0834c	-0.0977583	-0.320815	0.17734	-0.111263	-0.315115	-1.09821	-0.320183	-0.936683	0.161563	0.326
Cj0850c	-0.49922	-0.452306	-0.599293	-0.294137	-0.286835	-0.607552	-0.124525	-2.00613	0.283487	0.0817
Cj0877c	0.690447	0.579723	0.654055	0.564327	0.480817	1.02459	0.492553	0.848783	NA	NA
Cj0900c	1.03753	1.05669	0.574494	0.15401	0.254667	0.245732	0.218167	0.62754	-0.0224133	-0.0222
Cj0977	-0.0557517	-0.230337	0.242017	0.049166	1.08932	0.517955	0.91266	0.207997	0.10221	0.473
Cj0999c	0.282612	0.750292	-0.0234167	0.037012	0.0259117	0.0408667	0.164352	-1.102	0.32274	0.233
Cj1024c	-0.100085	-0.244518	-0.25242	0.06333	1.13297	1.29245	1.25252	0.825097	-0.642558	-0.217
Cj1226c	-0.801258	-0.835802	-0.663206	-0.45496	-0.449522	-1.0078	-0.479287	-0.4704	-0.159072	-0.254
Cj1252	-1.17641	-1.25811	-0.442997	0.33495	-1.0011	-0.371092	-0.79896	-0.25826	0.58803	0.128
Cj1293	0.320067	0.538655	0.0222722	-0.177957	2.2698	2.53022	2.67659	2.48965	-0.694448	-0.116
Cj1294	-0.0143583	-0.473702	-0.148871	0.093215	2.43253	1.4744	2.32818	1.60188	-0.459637	-0.246
Cj1295	-0.0255033	0.149628	0.144313	-0.108462	1.3202	0.88629	1.36792	0.79281	-0.373447	-0.373
Cj1324	-0.484567	-0.186453	-0.262574	-0.309698	-0.805773	-1.31419	-0.98364	-1.31	0.589185	0.335
Cj1340c	-0.74719	-0.190603	-0.439313	-0.107248	-0.707712	-0.814075	-0.63765	-0.94632	1.50383	0.538
Cj1341c	-0.461925	-0.143687	-0.465533	-0.234428	-0.703723	-0.938502	-0.646815	-0.780815	1.33713	0.646
Cj1342c	-0.541958	-0.395837	-0.140121	-0.17554	-0.85644	-0.878978	-0.68716	-0.35845	1.02527	0.778
Cj1345c	0.177483	0.560163	0.101917	0.185022	-0.605422	-0.647493	-0.712505	-0.647092	1.22561	0.547
Cj1356c	0.611878	0.98591	0.244168	-0.542183	0.372938	-0.242987	0.718188	-0.0702133	3.91949	1.03
Cj1383c	-0.819193	-0.948588	-0.919577	0.470455	-0.453066	0.61025	-0.412082	-0.349092	0.300348	8.04
Cj1384c	-0.167445	0.11756	-0.255159	0.409087	0.233113	1.60837	0.159613	0.408633	0.08434	4.6
Cj1434c	-0.513183	-0.556473	-0.47672	-0.09509	-0.371304	-0.614088	-0.258765	-1.11421	-0.07241	-0.477
Cj1464	1.10997	0.351718	0.477804	-0.030132	0.752235	0.296457	0.925288	-0.111803	-0.07042	0.17
Cj1545c	0.674835	1.03945	0.952457	0.471355	0.34992	0.711623	0.491808	0.512443	-0.477542	-0.271
Cj1613c	0.0712583	0.136758	0.134764	0.2512	-0.47326	1.07786	-0.187135	0.805468	-0.229857	3.75
Cj1658	-0.19049	-0.103863	-0.248033	0.40564	0.597627	1.39976	0.410275	1.19462	-0.67036	2.82
Cj1661	0.139998	-0.178308	0.08017	0.53534	0.512837	1.35453	0.25336	-0.52328	-0.271328	2.2
Cj1663	-0.420795	-0.305602	0.0674889	0.711325	0.28228	0.683688	0.12052	0.525152	-0.026978	1.64
Cj1664	0.211538	0.250435	0.258078	0.403303	0.21844	1.06591	0.15971	0.213313	0.04208	1.22
dps	0.511667	0.636442	0.678312	0.906978	0.585958	0.62972	0.170542	0.531963	-0.21172	-0.165
exbB1	-0.181062	-0.180137	-0.957227	-0.01484	-0.535817	0.970162	-0.431263	-0.782247	0.0795117	3.84
exbB2	0.104685	0.133882	-0.0727722	0.350568	0.373642	2.1447	0.0895267	1.6848	-0.0739433	4.27
exbD1	0.0349967	0.0356367	-0.557093	0.284807	0.299347	1.79064	0.496163	0.540163	0.65706	3.69
exbD2	-0.350408	-0.854972	0.03612	0.40448	0.243503	1.95779	0.16355	0.94186	-0.208476	2.05
fabH	-1.02545	-1.12265	-0.997786	-0.67322	-0.570512	-0.881058	-0.668562	-1.00805	0.206062	-0.1
fba	-0.36267	-0.368623	-0.635528	-0.681203	-0.520155	-1.09066	-0.524248	-0.597507	0.4661	-0.028
flaD	-0.335953	-0.439725	0.0992956	0.02802	2.73807	2.76254	2.94927	3.27122	-1.18344	-0.648
flgB	0.076625	0.236985	-0.134796	0.0767633	1.83722	2.18002	1.97402	2.01578	-0.770002	-0.105
flgC	0.22742	0.244808	0.0503133	0.523428	1.05446	0.918598	0.498953	0.476115	-0.149007	-0.141
FlgD	0.499405	-0.135506	0.453467	0.144535	3.71495	3.64399	4.04388	3.17076	-0.883887	-0.342
FlgE	-0.014675	-0.377772	0.105364	-0.014965	2.8851	2.97101	3.14526	2.09791	-0.877215	-0.895
FlgE2	-0.52133	-0.350765	-0.195276	-0.599692	3.15248	2.92244	3.52832	2.68314	-1.0483	-0.959
flgG	0.131835	-0.170203	-0.16007	-0.224898	2.90056	2.75981	2.88327	2.44087	-0.642865	-0.313
flgG2	0.082685	0.267622	-0.185033	-0.190615	3.2884	2.92789	3.32626	2.5572	-1.02624	-0.504
flgH	-0.0820067	0.150148	-0.146621	-0.07921	4.25735	3.68637	4.51823	5.34339	-1.07205	-0.0626
flgI	0.0671	0.22909	-0.0542671	-0.144925	3.87105	3.43315	4.29791	4.63781	-1.0474	-0.343
flgK	0.148593	0.03086	0.343227	0.038726	1.36995	1.24079	1.7801	1.6092	-0.30561	-0.199
fliP	-0.289357	-0.618593	-0.509691	0.163705	-0.237083	0.606668	-0.283465	0.465822	0.127478	1.08
folP	0.724763	0.591243	0.588907	0.47474	0.678193	1.11269	0.63376	0.990377	-0.21818	-0.149
grpE	0.818833	-0.289797	0.29574	0.754927	0.20541	0.62893	0.098646	0.245062	0.005536	-0.224
katA	0.563435	0.44834	-0.13604	2.0431	3.24166	4.66127	1.69928	2.67573	-0.16824	0.534
kdtA	-0.97216	-1.10105	-0.746	0.0291583	-0.199238	0.0254017	-0.690575	-0.692867	-0.181762	-0.0758
murC	-0.210247	-0.268172	-0.232766	-0.282943	-0.659222	-1.03021	-0.774182	-0.696092	0.29621	0.149
napA	0.399928	0.341712	0.240314	-1.04005	-0.390928	-0.958618	-0.29126	-0.899213	0.15383	-0.198
napG	0.604798	0.326776	0.0878738	-1.06641	-0.471282	-1.18684	-0.394477	-1.2073	0.448607	-0.254
napH	0.347223	0.632667	-0.0875989	-1.37864	-0.476293	-1.4997	-0.348823	-1.30905	0.0385767	-0.08
nuoN	0.190712	0.176045	-0.336042	-0.1224	0.024024	-0.1048	-0.0752533	-1.31241	0.48059	-0.0294
oorA	0.145477	0.261258	0.135352	-0.259892	-0.136563	-0.878958	-0.222175	-1.02023	-0.124465	-0.173
oorB	0.229802	0.296138	0.177353	-0.314875	-0.0425383	-0.790545	-0.151665	-1.06197	-0.053795	-0.518
p19	-0.0570883	-0.235855	-0.0890078	0.618148	0.596232	1.31892	0.455097	1.17914	-0.154873	1.8
perR	-0.576468	-0.524188	-0.0754244	0.867332	-0.12925	-0.06628	-2.37721	0.0752433	-0.420607	-0.344
plsX	-0.989025	-1.11006	-0.997986	-0.656982	-0.518477	-0.862242	-0.579175	-1.2793	0.357378	0.0514
pstC	-0.163847	0.409403	0.153294	-0.0274433	0.730918	0.682192	0.798087	1.09519	-0.181654	-0.0941
pstS	-0.117052	0.44496	0.0951744	-0.129552	0.851765	1.40457	1.22473	1.56689	0.338423	0.0721
rpmF	0.989353	0.85763	0.911462	0.674943	0.48502	1.04332	0.517923	0.814747	NA	NA
sdhA	0.178048	0.554578	0.0795967	-0.98435	-0.311102	-0.914855	-0.0958267	-0.332007	1.17203	-0.257
tonB3	-0.112732	0.381278	-0.0510771	0.214583	-0.163583	1.24576	0.12444	-0.0466103	0.086435	4.28
trxB	-0.130022	-0.005955	-0.294213	1.18793	1.01655	1.45411	0.350655	0.763713	0.076535	1.88
