# Supplementary material for: Characterization of the oxidative stress stimulon and PerR regulon of Campylobacter jejuni
Source: BMC Genomics. 2009 Oct 18;10:481. doi: 10.1186/1471-2164-10-481 (PMC2772861; doi:10.1186/1471-2164-10-481)
Supplement: Additional file 4 — cumene hydroperoxide regulated genes. The data provided represent the log in base 2 of the ratio of the treated cells, perR mutant or fur mutant to the reference cells. [file 1471-2164-10-481-S4.XLS]

## Sheet: Sheet1
Supplementary Table 4: cumene hydroperoxide regulated genes
The values correspond to the log in base 2 of the ratio of the treated cells, perR mutant or fur mutant to the reference cells.
Lab_0	CHP	MND	H2O2	H2O2+Fe	PerR+Fe	PerR	PerR+Fe+H2O2	PerR+H2O2	Fur	Fur+Fe
accA	-0.82018	-1.31098	-0.61099	-0.38586	-0.37362	-1.21079	-0.52255	-0.73607	0.26282	-0.343
aroC	-1.03213	-0.47112	-1.07605	0.18794	0.15441	1.22548	-0.05953	1.93396	-0.16339	3.12
arsB	0.70014	0.60167	0.16775	0.24324	-0.18802	0.08698	-0.36794	-0.19072	-2.641	0.561
chuA	-0.61308	0.02506	-0.31763	0.12473	-0.01376	2.14954	0.11556	2.27634	-0.37403	5.64
chuB	-0.88146	-0.40131	-1.36479	0.38257	-0.01216	1.4311	-0.73191	0.97048	0.38038	5.66
chuC	-1.10848	-0.90667	-1.58558	0.48581	0.4746	1.60231	-0.17476	1.51655	0.16666	4.15
chuD	-0.83856	-0.20951	-0.85237	0.694	0.47318	1.14869	0.05261	-1.02899	-0.06017	4.54
Cj0148c	0.76969	0.59008	0.78166	0.64694	0.36924	0.8937	0.41981	1.02876	NA	NA
Cj0253	1.1304	0.94534	0.6314	0.42535	0.41387	0.85786	0.30444	0.90934	-0.18221	-0.188
Cj0367c	2.48751	0.1686	0.0835	-0.02405	-0.05394	-0.05348	0.01078	0.12617	-0.03509	-0.266
Cj0416	1.09629	1.17092	1.39393	1.17871	0.9333	1.54622	0.91107	0.89388	NA	NA
Cj0505c	-1.01287	-0.32756	-0.48074	-0.04331	-0.31153	-0.1759	-0.5503	-0.19071	-0.0558	-0.0927
Cj0554	1.02809	0.45228	0.51408	0.4574	0.18865	0.74519	0.23785	0.62788	-0.12193	-0.204
Cj0561c	2.50863	0.36801	0.20869	-0.36047	-0.01832	-0.28538	0.13646	0.26097	0.17418	0.00568
Cj0611c	-1.16086	-0.61864	-0.46727	0.10852	0.03825	-0.29834	-0.53202	-0.77235	0.15861	0.0809
Cj0701	-1.00641	-1.16128	-0.98433	-0.63384	-0.68883	-0.87187	-0.81934	-1.11433	0.34901	0.182
Cj0877c	0.69045	0.57972	0.65406	0.56433	0.48082	1.02459	0.49255	0.84878	NA	NA
Cj0900c	1.03753	1.05669	0.57449	0.15401	0.25467	0.24573	0.21817	0.62754	-0.02241	-0.0222
Cj1211	0.67671	-1.35294	-0.13546	0.95372	NA	-0.06963	NA	NA	NA	NA
Cj1226c	-0.80126	-0.8358	-0.66321	-0.45496	-0.44952	-1.0078	-0.47929	-0.4704	-0.15907	-0.254
Cj1252	-1.17641	-1.25811	-0.443	0.33495	-1.0011	-0.37109	-0.79896	-0.25826	0.58803	0.128
Cj1340c	-0.74719	-0.1906	-0.43931	-0.10725	-0.70771	-0.81407	-0.63765	-0.94632	1.50383	0.538
Cj1356c	0.61188	0.98591	0.24417	-0.54218	0.37294	-0.24299	0.71819	-0.07021	3.91949	1.03
Cj1383c	-0.81919	-0.94859	-0.91958	0.47046	-0.45307	0.61025	-0.41208	-0.34909	0.30035	8.04
Cj1464	1.10997	0.35172	0.4778	-0.03013	0.75223	0.29646	0.92529	-0.1118	-0.07042	0.17
Cj1545c	0.67483	1.03945	0.95246	0.47136	0.34992	0.71162	0.49181	0.51244	-0.47754	-0.271
DnaA	-1.04117	-0.9163	-0.36172	-0.09953	0.01092	-0.05647	-0.05105	0.10703
fabH	-1.02545	-1.12265	-0.99779	-0.67322	-0.57051	-0.88106	-0.66856	-1.00805	0.20606	-0.1
folP	0.72476	0.59124	0.58891	0.47474	0.67819	1.11269	0.63376	0.99038	-0.21818	-0.149
grpE	0.81883	-0.2898	0.29574	0.75493	0.20541	0.62893	0.09865	0.24506	0.00554	-0.224
hrcA	1.07449	0.23971	0.2782	0.40356	0.31301	0.05464	0.11323	0.30849	-0.18968	-0.165
kdtA	-0.97216	-1.10105	-0.746	0.02916	-0.19924	0.0254	-0.69058	-0.69287	-0.18176	-0.0758
napG	0.6048	0.32678	0.08787	-1.06641	-0.47128	-1.18684	-0.39448	-1.2073	0.44861	-0.254
plsX	-0.98903	-1.11006	-0.99799	-0.65698	-0.51848	-0.86224	-0.57918	-1.2793	0.35738	0.0514
rpmF	0.98935	0.85763	0.91146	0.67494	0.48502	1.04332	0.51792	0.81475	NA	NA
uvrC	-0.66168	-1.10692	-0.42763	0.60053	NA	0.05899	NA	NA	0.06979	-1.98
