# Supplementary material for: Characterization of the oxidative stress stimulon and PerR regulon of Campylobacter jejuni
Source: BMC Genomics. 2009 Oct 18;10:481. doi: 10.1186/1471-2164-10-481 (PMC2772861; doi:10.1186/1471-2164-10-481)
Supplement: Additional file 5 — menadione regulated genes. The data provided represent the log in base 2 of the ratio of the treated cells, perR mutant or fur mutant to the reference cells. [file 1471-2164-10-481-S5.XLS]

## Sheet: Sheet1
Supplementary Table 5: menadione regulated genes
The values correspond to the log in base 2 of the ratio of the treated cells, perR mutant or fur mutant to the reference cells.
Lab_0	CHP	MND	H2O2	H2O2+Fe	PerR+Fe	PerR	PerR+Fe+H2O2	PerR+H2O2	Fur	Fur+Fe
accA	-0.820182	-1.31098	-0.610989	-0.385863	-0.373625	-1.21079	-0.522553	-0.736068	0.262823	-0.343
arsB	0.70014	0.601667	0.167753	0.243243	-0.18802	0.086976	-0.36794	-0.190715	-2.641	0.561
chuC	-1.10848	-0.90667	-1.58558	0.485807	0.4746	1.60231	-0.174758	1.51655	0.166663	4.15
Cj0011c	0.583972	0.66978	0.496194	0.314092	0.913804	0.165595	0.596012	-0.279832	0.928924	-2.28
Cj0012c	0.494628	0.77694	0.52961	-0.139903	1.43001	0.582048	0.911853	0.0474783	1.29667	-3.01
Cj0041	-0.385257	-0.743062	0.170718	-0.0292817	2.05236	2.14926	1.87477	1.50299	-0.596842	-0.517
Cj0253	1.1304	0.945337	0.631401	0.42535	0.413867	0.85786	0.304437	0.909337	-0.18221	-0.188
Cj0265c	-0.114325	0.605703	0.455771	-0.331775	0.31937	0.231902	0.50375	0.13218	-1.46684	-1.16
Cj0358	0.237928	1.02085	0.284578	-0.836985	0.432928	-0.263888	0.437168	0.271198	-0.654848	-0.778
Cj0414	0.262863	1.18462	0.38618	-0.04756	0.208758	0.180255	0.229005	-0.11524	-1.54859	-1.07
Cj0416	1.09629	1.17092	1.39393	1.17871	0.933303	1.54622	0.91107	0.893877	NA	NA
Cj0611c	-1.16085	-0.61864	-0.467272	0.108522	0.03825	-0.298342	-0.532018	-0.772348	0.158613	0.0809
Cj0701	-1.00641	-1.16128	-0.984332	-0.63384	-0.688835	-0.871865	-0.819335	-1.11433	0.349013	0.182
Cj0900c	1.03753	1.05669	0.574494	0.15401	0.254667	0.245732	0.218167	0.62754	-0.0224133	-0.0222
Cj0999c	0.282612	0.750292	-0.0234167	0.037012	0.0259117	0.0408667	0.164352	-1.102	0.32274	0.233
Cj1211	0.67671	-1.35294	-0.135464	0.95372	NA	-0.06963	NA	NA	NA	NA
Cj1226c	-0.801258	-0.835802	-0.663206	-0.45496	-0.449522	-1.0078	-0.479287	-0.4704	-0.159072	-0.254
Cj1252	-1.17641	-1.25811	-0.442997	0.33495	-1.0011	-0.371092	-0.79896	-0.25826	0.58803	0.128
Cj1356c	0.611878	0.98591	0.244168	-0.542183	0.372938	-0.242987	0.718188	-0.0702133	3.91949	1.03
Cj1383c	-0.819193	-0.948588	-0.919577	0.470455	-0.453066	0.61025	-0.412082	-0.349092	0.300348	8.04
Cj1545c	0.674835	1.03945	0.952457	0.471355	0.34992	0.711623	0.491808	0.512443	-0.477542	-0.271
Cj1669c	-0.468293	-1.81505	0.158026	0.257048	-0.07183	-0.104082	-0.21809	0.33921	0.182	-0.207
DnaA	-1.04117	-0.9163	-0.361721	-0.0995333	0.01092	-0.0564717	-0.0510533	0.107033
dps	0.511667	0.636442	0.678312	0.906978	0.585958	0.62972	0.170542	0.531963	-0.21172	-0.165
exbD2	-0.350408	-0.854972	0.03612	0.40448	0.243503	1.95779	0.16355	0.94186	-0.208476	2.05
fabH	-1.02545	-1.12265	-0.997786	-0.67322	-0.570512	-0.881058	-0.668562	-1.00805	0.206062	-0.1
fliP	-0.289357	-0.618593	-0.509691	0.163705	-0.237083	0.606668	-0.283465	0.465822	0.127478	1.08
fur	-0.243547	-0.815267	-0.222557	-0.122405	-0.253717	-0.023365	-0.36847	-0.239633	-4.14236	-4.2
kdtA	-0.97216	-1.10105	-0.746	0.0291583	-0.199238	0.0254017	-0.690575	-0.692867	-0.181762	-0.0758
napH	0.347223	0.632667	-0.0875989	-1.37864	-0.476293	-1.4997	-0.348823	-1.30905	0.0385767	-0.08
plsX	-0.989025	-1.11006	-0.997986	-0.656982	-0.518477	-0.862242	-0.579175	-1.2793	0.357378	0.0514
rpmF	0.989353	0.85763	0.911462	0.674943	0.48502	1.04332	0.517923	0.814747	NA	NA
uvrC	-0.661678	-1.10692	-0.427635	0.60053	NA	0.0589867	NA	NA	0.069795	-1.98
