# Supplementary material for: Characterization of the oxidative stress stimulon and PerR regulon of Campylobacter jejuni
Source: BMC Genomics. 2009 Oct 18;10:481. doi: 10.1186/1471-2164-10-481 (PMC2772861; doi:10.1186/1471-2164-10-481)
Supplement: Additional file 6 — hydrogen peroxide regulated genes. The data provided represent the log in base 2 of the ratio of the treated cells, perR mutant or fur mutant to the reference cells. [file 1471-2164-10-481-S6.XLS]

## Sheet: Sheet1
Supplementary Table 6: hydrogen peroxide regulated genes
The values correspond to the log in base 2 of the ratio of the treated cells, perR mutant or fur mutant to the reference cells.
Lab_0	CHP	MND	H2O2	H2O2+Fe	PerR+Fe	PerR	PerR+Fe+H2O2	PerR+H2O2	Fur	Fur+Fe
accA	-0.820182	-1.31098	-0.610989	-0.385863	-0.373625	-1.21079	-0.522553	-0.736068	0.262823	-0.343
aroC	-1.03213	-0.471118	-1.07605	0.187937	0.154407	1.22548	-0.059535	1.93396	-0.163392	3.12
cft	0.105958	0.487355	0.845246	0.40471	0.302558	-0.0902817	0.41863	0.206214	-0.368845	-0.0613
chuB	-0.881458	-0.401315	-1.36479	0.382568	-0.0121617	1.4311	-0.731913	0.97048	0.380378	5.66
chuC	-1.10848	-0.90667	-1.58558	0.485807	0.4746	1.60231	-0.174758	1.51655	0.166663	4.15
chuD	-0.838558	-0.209507	-0.852374	0.694004	0.473177	1.14869	0.0526083	-1.02899	-0.0601733	4.54
Cj0073c	0.24973	0.0978317	0.678897	-0.694203	0.353448	-1.18779	0.359397	-0.328447	0.0501233	-0.651
Cj0148c	0.769687	0.590077	0.781663	0.646937	0.36924	0.893703	0.419815	1.02876	NA	NA
Cj0173c	-0.484718	-0.113257	-0.831342	0.0673083	0.25491	0.21514	-0.201743	-0.303715	0.015314	1.63
Cj0177	-0.235185	0.00364	-0.606199	0.13568	-0.142832	1.29323	-0.466203	0.823198	-0.02364	2.58
Cj0253	1.1304	0.945337	0.631401	0.42535	0.413867	0.85786	0.304437	0.909337	-0.18221	-0.188
Cj0416	1.09629	1.17092	1.39393	1.17871	0.933303	1.54622	0.91107	0.893877	NA	NA
Cj0701	-1.00641	-1.16128	-0.984332	-0.63384	-0.688835	-0.871865	-0.819335	-1.11433	0.349013	0.182
Cj0877c	0.690447	0.579723	0.654055	0.564327	0.480817	1.02459	0.492553	0.848783	NA	NA
Cj1226c	-0.801258	-0.835802	-0.663206	-0.45496	-0.449522	-1.0078	-0.479287	-0.4704	-0.159072	-0.254
Cj1383c	-0.819193	-0.948588	-0.919577	0.470455	-0.453066	0.61025	-0.412082	-0.349092	0.300348	8.04
Cj1545c	0.674835	1.03945	0.952457	0.471355	0.34992	0.711623	0.491808	0.512443	-0.477542	-0.271
dps	0.511667	0.636442	0.678312	0.906978	0.585958	0.62972	0.170542	0.531963	-0.21172	-0.165
exbB1	-0.181062	-0.180137	-0.957227	-0.01484	-0.535817	0.970162	-0.431263	-0.782247	0.0795117	3.84
fabH	-1.02545	-1.12265	-0.997786	-0.67322	-0.570512	-0.881058	-0.668562	-1.00805	0.206062	-0.1
fba	-0.36267	-0.368623	-0.635528	-0.681203	-0.520155	-1.09066	-0.524248	-0.597507	0.4661	-0.028
kdtA	-0.97216	-1.10105	-0.746	0.0291583	-0.199238	0.0254017	-0.690575	-0.692867	-0.181762	-0.0758
plsX	-0.989025	-1.11006	-0.997986	-0.656982	-0.518477	-0.862242	-0.579175	-1.2793	0.357378	0.0514
rpmF	0.989353	0.85763	0.911462	0.674943	0.48502	1.04332	0.517923	0.814747	NA	NA
secY	-0.237268	-0.391568	-1.12017	-0.609293	-0.28879	-0.0722383	-0.235098	-0.590678	-0.03836	-0.393
tonB1	-0.458737	-0.334022	-0.713586	-0.117595	-0.325344	0.0461167	-0.26844	0.191285	0.18536	1.57
