# Supplementary material for: Characterization of the oxidative stress stimulon and PerR regulon of Campylobacter jejuni
Source: BMC Genomics. 2009 Oct 18;10:481. doi: 10.1186/1471-2164-10-481 (PMC2772861; doi:10.1186/1471-2164-10-481)
Supplement: Additional file 7 — hydrogen peroxide regulated genes in presence of iron. The data provided represent the log in base 2 of the ratio of the treated cells, perR mutant or fur mutant to the reference cells. [file 1471-2164-10-481-S7.XLS]

## Sheet: Sheet1
Supplementary Table 7: hydrogen peroxide regulated genes in presence of iron
The values correspond to the log in base 2 of the ratio of the treated cells, perR mutant or fur mutant to the reference cells.
Lab_0	CHP	MND	H2O2	H2O2+Fe	PerR+Fe	PerR	PerR+Fe+H2O2	PerR+H2O2	Fur	Fur+Fe
ahpC	-0.03703	0.03768	-0.20225	1.21085	0.73479	1.46224	0.20446	0.83774	-0.27149	0.098
chuD	-0.83856	-0.20951	-0.85237	0.694	0.47318	1.14869	0.05261	-1.02899	-0.06017	4.54
Cj0073c	0.24973	0.09783	0.6789	-0.6942	0.35345	-1.18779	0.3594	-0.32845	0.05012	-0.651
Cj0148c	0.76969	0.59008	0.78166	0.64694	0.36924	0.8937	0.41981	1.02876	NA	NA
Cj0175c	-0.02734	0.16372	-0.24371	0.62253	0.11674	1.007	-0.05244	1.27357	0.03321	4.39
Cj0358	0.23793	1.02085	0.28458	-0.83698	0.43293	-0.26389	0.43717	0.2712	-0.65485	-0.778
Cj0416	1.09629	1.17092	1.39393	1.17871	0.9333	1.54622	0.91107	0.89388	NA	NA
Cj0701	-1.00641	-1.16128	-0.98433	-0.63384	-0.68883	-0.87187	-0.81934	-1.11433	0.34901	0.182
Cj0948c	-0.47319	-0.2629	-0.39255	-0.62387	0.02066	-0.22363	0.16613	0.03364	1.88085	0.975
Cj1211	0.67671	-1.35294	-0.13546	0.95372	NA	-0.06963	NA	NA	NA	NA
Cj1663	-0.42079	-0.3056	0.06749	0.71132	0.28228	0.68369	0.12052	0.52515	-0.02698	1.64
dps	0.51167	0.63644	0.67831	0.90698	0.58596	0.62972	0.17054	0.53196	-0.21172	-0.165
fabH	-1.02545	-1.12265	-0.99779	-0.67322	-0.57051	-0.88106	-0.66856	-1.00805	0.20606	-0.1
fba	-0.36267	-0.36862	-0.63553	-0.6812	-0.52016	-1.09067	-0.52425	-0.59751	0.4661	-0.028
grpE	0.81883	-0.2898	0.29574	0.75493	0.20541	0.62893	0.09865	0.24506	0.00554	-0.224
katA	0.56344	0.44834	-0.13604	2.0431	3.24166	4.66127	1.69928	2.67573	-0.16824	0.534
napA	0.39993	0.34171	0.24031	-1.04005	-0.39093	-0.95862	-0.29126	-0.89921	0.15383	-0.198
napG	0.6048	0.32678	0.08787	-1.06641	-0.47128	-1.18684	-0.39448	-1.2073	0.44861	-0.254
napH	0.34722	0.63267	-0.0876	-1.37864	-0.47629	-1.4997	-0.34882	-1.30905	0.03858	-0.08
p19	-0.05709	-0.23586	-0.08901	0.61815	0.59623	1.31892	0.4551	1.17914	-0.15487	1.8
perR	-0.57647	-0.52419	-0.07542	0.86733	-0.12925	-0.06628	-2.37721	0.07524	-0.42061	-0.344
plsX	-0.98903	-1.11006	-0.99799	-0.65698	-0.51848	-0.86224	-0.57918	-1.2793	0.35738	0.0514
rpmF	0.98935	0.85763	0.91146	0.67494	0.48502	1.04332	0.51792	0.81475	NA	NA
sdhA	0.17805	0.55458	0.0796	-0.98435	-0.3111	-0.91485	-0.09583	-0.33201	1.17203	-0.257
secY	-0.23727	-0.39157	-1.12017	-0.60929	-0.28879	-0.07224	-0.2351	-0.59068	-0.03836	-0.393
trxB	-0.13002	-0.00596	-0.29421	1.18793	1.01655	1.45411	0.35065	0.76371	0.07654	1.88
uvrC	-0.66168	-1.10692	-0.42763	0.60053	NA	0.05899	NA	NA	0.06979	-1.98
